# Supplementary material for: Knocking Out the Transcription Factor OsNAC092 Promoted Rice Drought Tolerance
Source: Biology (Basel). 2022 Dec 15;11(12):1830. doi: 10.3390/biology11121830 (PMC9776343; doi:10.3390/biology11121830)
Supplement: Supplementary file 1 [file biology-11-01830-s001.zip]

Archive with 2 entries (2 files):
- biology-2049015-supplementary figures.pptx
- biology-2049015-supplementary tables.pdf
